# Supplementary material for: SRSF1-mediated alternative splicing is required for spermatogenesis
Source: Int J Biol Sci. 2023 Sep 11;19(15):4883–97. doi: 10.7150/ijbs.83474 (PMC10539708; doi:10.7150/ijbs.83474)
Supplement: Supplementary file 1 — Supplementary figures and tables. [file ijbsv19p4883s1.zip]

Archive with 11 entries (10 files):
- Supplementary materials/
- Supplementary materials/Fig S1.tif
- Supplementary materials/Fig S2.jpg
- Supplementary materials/Table 1 Primer List.pdf
- Supplementary materials/Table 2 motif_Srsf1_ - Homer de novo Motif Results.pdf
- Supplementary materials/Table 3 The list of SRSF1-binding & differentially expressed genes.pdf
- Supplementary materials/Table 4 The list of SRSF1-binding & differentially spliced genes.pdf
- Supplementary materials/Table 5 The list of differentially expressed genes.pdf
- Supplementary materials/Table 6 The list of SRSF1-binding genes.pdf
- Supplementary materials/Table 7 The list of differentially spliced genes.pdf
- fig legends.pdf
